# Supplementary material for: Novel Amplicon-Based Sequencing Approach to West Nile Virus
Source: Viruses. 2023 May 27;15(6):1261. doi: 10.3390/v15061261 (PMC10305458; doi:10.3390/v15061261)
Supplement: Supplementary file 1 [file viruses-15-01261-s001.zip › Table S1.xls]

## Sheet: Feuil1
WNV Sequences aligned for set A primers design
KC243146.1 West Nile virus isolate ATH002316 partial genome
AY765264.1 West Nile virus strain Rabensburg isolate 97-103 complete genome
NC 001563.2 West Nile virus lineage 2 complete genome
KC496016.1 West Nile virus strain Novi Sad-2010 complete genome
KC496015.1 West Nile virus strain 578/10 complete genome
MN057643.1 Koutango virus isolate PM148 complete genome
EU082200.2 Koutango virus strain Dak Ar D 5443 polyprotein gene complete cds
MT863559.1 West Nile virus isolate Akela/France/2015 complete genome
MF797870.1 West Nile virus strain WNV Cy2016 complete genome
KT163243.1 West Nile virus isolate 68856-ICDC-4 complete genome
MH244513.1 West Nile virus strain 200.B/2013/Secovce/SVK complete genome
KM052152.1 West Nile virus isolate 349/77 polyprotein gene complete cds
DQ118127.1 West Nile virus isolate goose-Hungary/03 complete genome
DQ318019.1 West Nile virus strain ArD76104 complete genome
NC 009942.1 West Nile virus lineage 1 complete genome
