# Supplementary material for: Novel Amplicon-Based Sequencing Approach to West Nile Virus
Source: Viruses. 2023 May 27;15(6):1261. doi: 10.3390/v15061261 (PMC10305458; doi:10.3390/v15061261)
Supplement: Supplementary file 1 [file viruses-15-01261-s001.zip › Table S2.xls]

## Sheet: Feuil1
WNV-L2 Sequences aligned for set B primers design
AY532665.1 West Nile virus strain B956 polyprotein gene complete genome
EF429200.1 West Nile virus H442 complete genome
HM147824.1 West Nile virus from Democratic Republic of the Congo complete genome
JN393308.1 West Nile virus strain HS101 08 complete genome
KY523178.1 West Nile virus isolate UG2274/Uganda/2009 complete genome
EF429197.1 West Nile virus SPU116/89 complete genome
EF429198.1 West Nile virus SA93/01 complete genome
HQ537483.1 West Nile virus isolate Nea Santa-Greece-2010 complete genome
KJ883345.1 West Nile virus strain Greece/2013/Xanthi 3 complete genome
KU206781.1 West Nile virus strain Bulgaria/2015/Sofia complete genome
KP109691.1 West Nile virus strain blood donor/Vienna/2014 complete genome
MF984347.1 West Nile virus strain Blood donor 2/Austria/2016 (BD2/16) complete genome
MH244511.1 West Nile virus strain 291.B/2013/Velky Biel/SVK complete genome
MF984340.1 West Nile virus strain Blood donor 4/Austria/2015 (BD4/15) complete genome
MF984342.1 West Nile virus strain Patient 1/Austria/2015 (Pa1/15) complete genome
MF984344.1 West Nile virus strain Goshawk/Austria/2015 (Bi1/15) complete genome
MH244512.1 West Nile virus strain 286.B/2013/Velky Biel/SVK complete genome
KF179640.1 West Nile virus strain Austria/2008 gh complete genome
MF984343.1 West Nile virus strain Patient 2/Austria/2015 (Pa2/15) complete genome
KP780838.1 West Nile virus isolate Mismo complete genome
DQ116961.1 West Nile virus isolate goshawk-Hungary/04 complete genome
KF588365.1 West Nile virus strain Italy/2013/Rovigo/32.1 complete genome
KF647252.1 West Nile virus strain Italy/2013/Rovigo/35.1 complete genome
KP789960.1 West Nile virus strain Italy/2013/Mantova/36.1 complete genome
KF647251.1 West Nile virus strain Italy/2013/Padova/34.1 complete genome
KF647249.1 West Nile virus strain Italy/2013/Rovigo/33.2 complete genome
KP789956.1 West Nile virus strain Italy/2014/Verona/35.2 complete genome
KP789956.1 West Nile virus strain Italy/2014/Verona/35.2 complete genome(2)
MW862081 Lineage2 bird Corvus corone EmiliaRomagna Italy2015
MW862084 Lineage 2 bird Picapica EmiliaRomagna Italy2015
MW862085 Lineage2 bird Picapica EmiliaRomagna Italy2015
MW862087 Lineage2 bird Picapica EmiliaRomagna Italy02/11/2017
MW862101 Lineage2 bird Accipitergentilis EmiliaRomagna Italy15/07/2019
MW862091 Lineage2 bird Picapica EmiliaRomagna Italy31/07/2018
MW862090 Lineage2 bird Apusapus EmiliaRomagna Italy24/07/2018
MW862093 Lineage2 bird Accipitergentilis EmiliaRomagna Italy08/09/2018
MW862088 Lineage2 bird Picapica EmiliaRomagna Italy2017
MW862092 Lineage2 bird Hirundorustica EmiliaRomagna Italy13/08/2018
KF823806.1 West Nile virus strain Italy/2013/Mantova/40.1 polyprotein gene complete cds
KP789953.1 West Nile virus strain Italy/2014/Pavia1 complete genome
KP789954.1 West Nile virus strain Italy/2014/Cremona2 complete genome
MW862075 Lineage2 Bird Picapica EmiliaRomagna Italy2015
MW862076 Lineage2 Bird Picapica EmiliaRomagna Italy2015
MW862077 Lineage2 Bird Picapica EmiliaRomagna Italy2015
MW862080 Lineage2 bird Accipitergentilis EmiliaRomagna Italy2015
MW862079 Lineage2 mosquito Culexpipiens Piemonte Italy2015
MW862078 Lineage2 bird Bubobubo Piemonte Italy2015
MW862082 Lineage2 bird Corvuscorone Lombardia Italy2015
MW862089 Lineage2 Corvuscorone Lombardia Italy2017
MW862096 Lineage2 bird Accipitergentilis Lombardia Italy31/08/2018
MW862103 Lineage2 bird Accipitergentilis Piemonte23/10/2019
MW862104 Lineage2 bird Strixaluco Piemonte Italy26/09/2019
MW862106 Lineage2 mosquito Culexpipiens Piemonte Italy26/09/2019
MW862107 Lineage2 bird Corvuscornix Piemonte Italy26/08/2019
MW862102 Lineage2 bird Picapica Veneto Italy23/10/2019
MW862108 Lineage2 bird Corvuscornix Piemonte Italy23/09/2020
KP789959.1 West Nile virus strain Italy/2014/Pavia4 complete genome
MW862073 Lineage2 Bird Accipitergentilis Sardegna Italy2012
MW862074 Lineage2 Bird Accipitergentilis Sardegna Italy2013
MW862083 Lineage2 bird Accipitergentilis Sardegna Italy2015
MW862086 Lineage2 bird Accipiternisus Sardegna Italy2016
MW862094 Lineage2 bird Sylviaconspicillata Sardegna Italy15/07/2019
MW862099 Lineage2 bird Corvuscornix Sardegna Italy06/10/2018
MW862095 Lineage2 bird Corvuscornix Sardegna Italy19/09/2019
MW862097 Lineage2 bird Accipitergentilis Sardegna Italy05/09/2018
MW862100 Lineage2 bird Corvuscornix Sardegna Italy2/10/2018
MW862105 Lineage2 bird Corvuscornix Sardegna Italy18/11/2019
MW862098 Lineage2 bird Corvuscornix Sardegna Italy13/10/2018
KF647250.1 West Nile virus strain Italy/2013/Rovigo/33.1 complete genome
MH021189.1 West Nile virus isolate WNV/Belgium/2017/Antwerpen complete genome
KC496016.1 West Nile virus strain Novi Sad-2010 complete genome
KP780839.1 West Nile virus isolate Berliner complete genome
KC407673.1 West Nile virus isolate Sad/12 complete genome
MH986055.1 West Nile virus strain 1382/2018/Berlin/Ger complete genome
MH986056.1 West Nile virus strain 1617/2018/Rostock/Ger complete genome
KP780840.1 West Nile virus isolate Tammy complete genome
FJ425721.1 West Nile virus isolate Reb VLG 07 H polyprotein gene complete cds
KJ934710.1 West Nile virus strain Hyalomma/Romania/2013 polyprotein precursor gene complete cds
KT207791.1 West Nile virus isolate 792/14 complete genome
EF429199.1 West Nile virus SA381/00 complete genome
DQ176636.2 West Nile virus strain Madagascar-AnMg798 complete genome
MF797870.1 West Nile virus strain WNV Cy2016 complete genome
